# Supplementary material for: An 11-Year Retrospective Analysis of the Prevalence of Malnutrition Diagnosis at Discharge in a Multi-Site Hospital: The Impact of Introducing a Clinical Nutrition Service
Source: Nutrients. 2025 Sep 24;17(19):3041. doi: 10.3390/nu17193041 (PMC12525654; doi:10.3390/nu17193041)
Supplement: Supplementary file 1 [file nutrients-17-03041-s001.zip]

Archive with 1 entries (1 files):
- nutrients-3857767-supplementary.pdf
